# Supplementary material for: Plasmid Curing and Exchange Using a Novel Counter-Selectable Marker Based on Unnatural Amino Acid Incorporation at a Sense Codon
Source: Int J Mol Sci. 2021 Oct 25;22(21):11482. doi: 10.3390/ijms222111482 (PMC8583848; doi:10.3390/ijms222111482)
Supplement: Supplementary file 1 [file ijms-22-11482-s001.zip]

Archive with 1 entries (1 files):
- ijms-1417242-supplementary.pdf
